# Supplementary material for: Healthcare costs in women with metastatic breast cancer receiving chemotherapy as their principal treatment modality
Source: BMC Cancer. 2011 Jun 15;11:250. doi: 10.1186/1471-2407-11-250 (PMC3141771; doi:10.1186/1471-2407-11-250)
Supplement: Additional File 1 — Appendix. [file 1471-2407-11-250-S1.XLS]

## Sheet: Sheet1
Appendix. Sample attrition
Criteria					n	∆
1)	Female subjects aged ≥18 yrs				234634
2)	Two or more breast cancer diagnoses				61301	-173333
3)	Two or more diagnoses of secondary malignant neoplasm				7836	-53465
4)	No other primary malignant neoplasm				7076	-760
5)	Evidence of chemotherapy on or after first diagnosis of secondary malignant neoplasm or prior 45 days				4669	2407
6)	No evidence of receipt of trastuzumab at any time				3879	-790
7)	No evidence of hormonal therapy on or after first evidence of chemotherapy for metastatic disease				2236	-1643
8)	Continuous enrollment 6 months prior to diagnosis of secondary malignant neoplasm				1444	-792
*See methods section for detailed description of subject selection criteria
